# Supplementary material for: Lamprey-Inspired Amphibious Suction Disc with Hybrid Adhesion Mechanism
Source: Cyborg Bionic Syst. 2026 Feb 24;7:0527. doi: 10.34133/cbsystems.0527 (PMC12929816; doi:10.34133/cbsystems.0527)
Supplement: Supplementary 1 — Text S1 Figs. S1 to S6 Table S1 Movies S1 to S4 [file cbsystems.0527.f1.zip]

Archive with 5 entries (5 files):
- Supplemental Materials.docx
- Supplementary Video 1.mp4
- Supplementary Video 2.mp4
- Supplementary Video 3.mp4
- Supplementary Video 4.mp4
